# Supplementary material for: Lactobacillus reuteri DSM 17938 and Its Supernatant Ameliorate Parkinson’s Disease in Association with Modulation of Gut Microbiota and Its Tryptophan Metabolism
Source: Antioxidants (Basel). 2026 Jul 16;15(7):882. doi: 10.3390/antiox15070882 (PMC13406045; doi:10.3390/antiox15070882)
Supplement: Supplementary file 1 [file antioxidants-15-00882-s001.zip]

Archive with 1 entries (1 files):
- antioxidants-4373932-supplementary.pdf
